# Supplementary material for: Macro optical projection tomography for large scale 3D imaging of plant structures and gene activity
Source: J Exp Bot. 2016 Dec 26;68(3):527–38. doi: 10.1093/jxb/erw452 (PMC5441912; doi:10.1093/jxb/erw452)
Supplement: Supplementary Data [file erw452_Supplementary_Data.zip]

Archive with 12 entries (12 files):
- Supplementary_video_S11.mov
- Supplementary_video_S2.mov
- Supplementary_video_S4.mov
- Supplementary_video_S6.mov
- Supplementary_video_S8.mov
- Supplementary_video_S5.mov
- Supplementary_video_S7.mov
- Supplementary_video_S1.mov
- Supplementary_video_legends.pdf
- Supplementary_video_S9.mov
- Supplementary_video_S10.mov
- Supplementary_video_S3.mov
